# Supplementary material for: Sexually dimorphic metabolic effects of a high fat diet on knee osteoarthritis in mice
Source: Biol Sex Differ. 2024 Dec 5;15:103. doi: 10.1186/s13293-024-00680-6 (PMC11619521; doi:10.1186/s13293-024-00680-6)
Supplement: Supplementary file 1 — Supplementary Material 1 [file 13293_2024_680_MOESM1_ESM.xlsx]

## Sheet: SuppT4a 16S_diet_male
Bacterial clade	Group_enriched	LDA-ES	P value
d__Bacteria.p__Actinobacteriota	M_Chow	4.99628	0.00107899
d__Bacteria.p__Actinobacteriota.c__Actinomycetia	M_Chow	3.56297	0.0125795
d__Bacteria.p__Actinobacteriota.c__Actinomycetia.o__Actinomycetales	M_Chow	3.58242	0.000451095
d__Bacteria.p__Actinobacteriota.c__Actinomycetia.o__Actinomycetales.f__Bifidobacteriaceae	M_Chow	3.58229	0.000451095
d__Bacteria.p__Actinobacteriota.c__Actinomycetia.o__Actinomycetales.f__Bifidobacteriaceae.g__Bifidobacterium_388775	M_Chow	3.58251	0.000451095
d__Bacteria.p__Actinobacteriota.c__Actinomycetia.o__Actinomycetales.f__Bifidobacteriaceae.g__Bifidobacterium_388775.s__Bifidobacteriumglobosum	M_Chow	3.58237	0.000451095
d__Bacteria.p__Actinobacteriota.c__Coriobacteriia	M_Chow	4.97417	0.00176634
d__Bacteria.p__Actinobacteriota.c__Coriobacteriia.o__Coriobacteriales	M_Chow	4.9534	0.00176634
d__Bacteria.p__Actinobacteriota.c__Coriobacteriia.o__Coriobacteriales.f__Eggerthellaceae	M_Chow	4.58819	0.00557799
d__Bacteria.p__Actinobacteriota.c__Coriobacteriia.o__Coriobacteriales.f__Eggerthellaceae.g__CAG_1427	M_Chow	2.49694	0.00348907
d__Bacteria.p__Actinobacteriota.c__Coriobacteriia.o__Coriobacteriales.f__Eggerthellaceae.g__CAG_1427.s__CAG_1427sp000435675	M_Chow	2.49701	0.00348907
d__Bacteria.p__Actinobacteriota.c__Coriobacteriia.o__Coriobacteriales.f__Eggerthellaceae.g__Gordonibacter	M_Chow	2.86024	0.0128631
d__Bacteria.p__Bacteroidota.c__Bacteroidia.o__Bacteroidales	M_Chow	3.11316	0.0197262
d__Bacteria.p__Bacteroidota.c__Bacteroidia.o__Bacteroidales.f__Muribaculaceae.g__CAG_485	M_Chow	2.92052	0.000855066
d__Bacteria.p__Bacteroidota.c__Bacteroidia.o__Bacteroidales.f__Muribaculaceae.g__CAG_485.s__CAG_485sp002493045	M_Chow	2.89016	0.000855066
d__Bacteria.p__Bacteroidota.c__Bacteroidia.o__Bacteroidales.f__Muribaculaceae.g__UBA7173	M_Chow	3.04722	0.0128631
d__Bacteria.p__Bacteroidota.c__Bacteroidia.o__Bacteroidales.f__Muribaculaceae.g__UBA7173.s__UBA7173sp002491305	M_Chow	3.02311	0.0356596
d__Bacteria.p__Bacteroidota.c__Bacteroidia.o__Bacteroidales.f__Rikenellaceae.g__Alistipes_A_871400	M_Chow	2.08474	0.00199921
d__Bacteria.p__Firmicutes_A.c__Clostridia_258483.o__Clostridiales.f__Clostridiaceae_222000.g__Dwaynesavagella	M_Chow	2.2859	0.000376539
d__Bacteria.p__Firmicutes_A.c__Clostridia_258483.o__Clostridiales.f__Clostridiaceae_222000.g__Dwaynesavagella.s__Dwaynesavagellasp000270205	M_Chow	2.28589	0.000376539
d__Bacteria.p__Firmicutes_A.c__Clostridia_258483.o__Lachnospirales.f__Lachnospiraceae.g__Kineothrix	M_Chow	2.99733	0.0127535
d__Bacteria.p__Firmicutes_A.c__Clostridia_258483.o__Lachnospirales.f__Lachnospiraceae.g__Kineothrix.s__Kineothrixsp000403275	M_Chow	2.99733	0.0127535
d__Bacteria.p__Firmicutes_A.c__Clostridia_258483.o__Lachnospirales.f__Lachnospiraceae.g__Lachnoanaerobaculum	M_HFD	2.32909	0.00167345
d__Bacteria.p__Firmicutes_A.c__Clostridia_258483.o__Oscillospirales.f__Oscillospiraceae_88309	M_Chow	2.96058	0.0260095
d__Bacteria.p__Firmicutes_A.c__Clostridia_258483.o__Oscillospirales.f__Oscillospiraceae_88309.g__Dysosmobacter	M_Chow	3.11102	0.00217054
d__Bacteria.p__Firmicutes_A.c__Clostridia_258483.o__Oscillospirales.f__Oscillospiraceae_88309.g__Evtepia	M_Chow	3.01481	0.00958897
d__Bacteria.p__Firmicutes_A.c__Clostridia_258483.o__Peptostreptococcales	M_HFD	4.40278	0.00692265
d__Bacteria.p__Firmicutes_A.c__Clostridia_258483.o__Peptostreptococcales.f__Anaerovoracaceae	M_Chow	2.09349	0.0205439
d__Bacteria.p__Firmicutes_A.c__Clostridia_258483.o__Peptostreptococcales.f__Anaerovoracaceae.g__BX12	M_Chow	2.50924	0.00151562
d__Bacteria.p__Firmicutes_A.c__Clostridia_258483.o__Peptostreptococcales.f__Anaerovoracaceae.g__BX12.s__BX12sp902363595	M_Chow	2.50918	0.00151562
d__Bacteria.p__Firmicutes_A.c__Clostridia_258483.o__Peptostreptococcales.f__Peptostreptococcaceae_256921	M_HFD	4.41158	0.00692265
d__Bacteria.p__Firmicutes_A.c__Clostridia_258483.o__TANB77	M_Chow	3.39098	0.00144556
d__Bacteria.p__Firmicutes_A.c__Clostridia_258483.o__TANB77.f__CAG_508	M_Chow	3.39161	0.00144556
d__Bacteria.p__Firmicutes_A.c__Clostridia_258483.o__TANB77.f__CAG_508.g__CAG_793	M_Chow	3.29385	0.0368871
d__Bacteria.p__Firmicutes_D	M_HFD	4.97481	0.00855167
d__Bacteria.p__Firmicutes_D.c__Bacilli	M_HFD	4.97481	0.00855167
d__Bacteria.p__Firmicutes_D.c__Bacilli.o__Erysipelotrichales	M_HFD	4.56339	0.00176634
d__Bacteria.p__Firmicutes_D.c__Bacilli.o__Erysipelotrichales.f__Coprobacillaceae.g__Erysipelatoclostridium	M_HFD	3.48435	0.00958897
d__Bacteria.p__Firmicutes_D.c__Bacilli.o__Erysipelotrichales.f__Coprobacillaceae.g__Erysipelatoclostridium.s__Clostridiumcocleatum	M_HFD	3.40984	0.00307286
d__Bacteria.p__Firmicutes_D.c__Bacilli.o__Erysipelotrichales.f__Coprobacillaceae.g__Erysipelatoclostridium.s__Clostridiumsaccharogumia	M_HFD	2.6858	0.0178709
d__Bacteria.p__Firmicutes_D.c__Bacilli.o__Erysipelotrichales.f__Erysipelotrichaceae	M_HFD	4.52541	0.00692265
d__Bacteria.p__Firmicutes_D.c__Bacilli.o__Erysipelotrichales.f__Erysipelotrichaceae.g__C_19	M_Chow	2.1534	0.0356596
d__Bacteria.p__Firmicutes_D.c__Bacilli.o__Erysipelotrichales.f__Erysipelotrichaceae.g__C_19.s__C_19sp009917405	M_Chow	2.1357	0.0356596
d__Bacteria.p__Firmicutes_D.c__Bacilli.o__Erysipelotrichales.f__Erysipelotrichaceae.g__Dubosiella.s__Dubosiellasp000403415	M_Chow	3.45855	0.0466049
d__Bacteria.p__Firmicutes_D.c__Bacilli.o__Erysipelotrichales.f__Erysipelotrichaceae.g__Faecalibaculum	M_HFD	4.26598	0.00692265
d__Bacteria.p__Firmicutes_D.c__Bacilli.o__Erysipelotrichales.f__Erysipelotrichaceae.g__Faecalibaculum.s__Faecalibaculumrodentium	M_HFD	4.26598	0.00692265
d__Bacteria.p__Firmicutes_D.c__Bacilli.o__Lactobacillales	M_HFD	4.81747	0.00692265
d__Bacteria.p__Firmicutes_D.c__Bacilli.o__Lactobacillales.f__Lactobacillaceae.g__Lactobacillus	M_HFD	4.48747	0.0330063
d__Bacteria.p__Firmicutes_D.c__Bacilli.o__Lactobacillales.f__Streptococcaceae	M_HFD	4.6027	0.00283754
d__Bacteria.p__Firmicutes_D.c__Bacilli.o__Lactobacillales.f__Streptococcaceae.g__Lactococcus_A_346120	M_HFD	4.60833	0.00283754
d__Bacteria.p__Firmicutes_D.c__Bacilli.o__RF39	M_Chow	2.49657	0.0126157
d__Bacteria.p__Firmicutes_D.c__Bacilli.o__RF39.f__UBA660	M_Chow	2.49654	0.0126157
d__Bacteria.p__Firmicutes_D.c__Bacilli.o__RF39.f__UBA660.g__UBA6985	M_Chow	2.49658	0.0126157
d__Bacteria.p__Firmicutes_D.c__Bacilli.o__RF39.f__UBA660.g__UBA6985.s__UBA6985sp900314465	M_Chow	2.49662	0.0126157
d__Bacteria.p__Firmicutes_D.c__Bacilli.o__Staphylococcales	M_HFD	2.13135	0.00765311
d__Bacteria.p__Firmicutes_D.c__Bacilli.o__Staphylococcales.f__Staphylococcaceae	M_HFD	2.13135	0.00765311
d__Bacteria.p__Firmicutes_D.c__Bacilli.o__Staphylococcales.f__Staphylococcaceae.g__Staphylococcus	M_HFD	2.13135	0.00765311
d__Bacteria.p__Patescibacteria	M_Chow	4.54195	0.0458941
d__Bacteria.p__Patescibacteria.c__Saccharimonadia	M_Chow	4.54195	0.0458941
d__Bacteria.p__Patescibacteria.c__Saccharimonadia.o__Saccharimonadales	M_Chow	4.54195	0.0458941
d__Bacteria.p__Patescibacteria.c__Saccharimonadia.o__Saccharimonadales.f__Nanosyncoccaceae	M_Chow	4.54195	0.0458941
d__Bacteria.p__Proteobacteria	M_Chow	3.56407	0.008466
d__Bacteria.p__Proteobacteria.c__Gammaproteobacteria	M_Chow	3.56407	0.008466
d__Bacteria.p__Proteobacteria.c__Gammaproteobacteria.o__Burkholderiales_595427	M_Chow	3.56407	0.008466
d__Bacteria.p__Proteobacteria.c__Gammaproteobacteria.o__Burkholderiales_595427.f__Burkholderiaceae_A_595427	M_Chow	3.56407	0.008466
d__Bacteria.p__Proteobacteria.c__Gammaproteobacteria.o__Burkholderiales_595427.f__Burkholderiaceae_A_595427.g__Parasutterella	M_Chow	3.55954	0.008466
d__Bacteria.p__Proteobacteria.c__Gammaproteobacteria.o__Burkholderiales_595427.f__Burkholderiaceae_A_595427.g__Parasutterella.s__Parasutterellasp009767915	M_Chow	2.84322	0.0220762

## Sheet: SuppT4b  16S_diet_female
Bacterial clade	Group_enriched	LDA-ES	P value
d__Bacteria.p__Actinobacteriota	F_Chow	3.39988	0.00437355
d__Bacteria.p__Actinobacteriota.c__Actinomycetia	F_Chow	3.67217	0.0169407
d__Bacteria.p__Actinobacteriota.c__Actinomycetia.o__Actinomycetales	F_Chow	3.67248	0.0162178
d__Bacteria.p__Actinobacteriota.c__Actinomycetia.o__Actinomycetales.f__Bifidobacteriaceae	F_Chow	3.67248	0.0162178
d__Bacteria.p__Actinobacteriota.c__Actinomycetia.o__Actinomycetales.f__Bifidobacteriaceae.g__Bifidobacterium_388775	F_Chow	3.67248	0.0162178
d__Bacteria.p__Actinobacteriota.c__Coriobacteriia	F_Chow	2.91578	0.0122228
d__Bacteria.p__Actinobacteriota.c__Coriobacteriia.o__Coriobacteriales.f__Atopobiaceae	F_Chow	3.34338	0.0010449
d__Bacteria.p__Actinobacteriota.c__Coriobacteriia.o__Coriobacteriales.f__Atopobiaceae.g__NM07_P_09	F_Chow	3.34338	0.0010449
d__Bacteria.p__Actinobacteriota.c__Coriobacteriia.o__Coriobacteriales.f__Atopobiaceae.g__NM07_P_09.s__NM07_P_09sp004793665	F_Chow	3.26952	0.0248686
d__Bacteria.p__Actinobacteriota.c__Coriobacteriia.o__Coriobacteriales.f__Eggerthellaceae	F_Chow	4.12223	0.0011381
d__Bacteria.p__Actinobacteriota.c__Coriobacteriia.o__Coriobacteriales.f__Eggerthellaceae.g__Adlercreutzia_404199	F_HFD	3.88594	0.0126064
d__Bacteria.p__Actinobacteriota.c__Coriobacteriia.o__Coriobacteriales.f__Eggerthellaceae.g__Adlercreutzia_404218	F_Chow	3.31803	0.000336194
d__Bacteria.p__Actinobacteriota.c__Coriobacteriia.o__Coriobacteriales.f__Eggerthellaceae.g__Adlercreutzia_404218.s__Adlercreutziacaecicola	F_Chow	3.31803	0.000336194
d__Bacteria.p__Actinobacteriota.c__Coriobacteriia.o__Coriobacteriales.f__Eggerthellaceae.g__CAG_1427	F_Chow	2.39534	0.00437355
d__Bacteria.p__Actinobacteriota.c__Coriobacteriia.o__Coriobacteriales.f__Eggerthellaceae.g__CAG_1427.s__CAG_1427sp000435675	F_Chow	2.39534	0.00437355
d__Bacteria.p__Actinobacteriota.c__Coriobacteriia.o__Coriobacteriales.f__Eggerthellaceae.g__D16_34	F_Chow	3.17722	0.000336194
d__Bacteria.p__Actinobacteriota.c__Coriobacteriia.o__Coriobacteriales.f__Eggerthellaceae.g__D16_34.s__D16_34sp009911635	F_Chow	3.17722	0.000336194
d__Bacteria.p__Bacteroidota	F_Chow	4.26543	0.00340535
d__Bacteria.p__Bacteroidota.c__Bacteroidia	F_Chow	4.26543	0.00340535
d__Bacteria.p__Bacteroidota.c__Bacteroidia.o__Bacteroidales	F_Chow	4.26543	0.00340535
d__Bacteria.p__Bacteroidota.c__Bacteroidia.o__Bacteroidales.f__Muribaculaceas	F_Chow	3.29337	0.0174171
d__Bacteria.p__Bacteroidota.c__Bacteroidia.o__Bacteroidales.f__Muribaculaceae.g__CAG_485	F_Chow	2.91578	0.0041236
d__Bacteria.p__Bacteroidota.c__Bacteroidia.o__Bacteroidales.f__Muribaculaceae.g__CAG_485.s__CAG_485sp002362485	F_Chow	2.144	0.0122228
d__Bacteria.p__Bacteroidota.c__Bacteroidia.o__Bacteroidales.f__Muribaculaceae.g__CAG_485.s__CAG_485sp002493045	F_Chow	2.86194	0.0041236
d__Bacteria.p__Bacteroidota.c__Bacteroidia.o__Bacteroidales.f__Muribaculaceae.g__Duncaniella	F_Chow	2.28966	0.0122228
d__Bacteria.p__Bacteroidota.c__Bacteroidia.o__Bacteroidales.f__Muribaculaceae.g__Duncaniella.s__Duncaniellamuris	F_Chow	2.2832	0.00437355
d__Bacteria.p__Bacteroidota.c__Bacteroidia.o__Bacteroidales.f__Muribaculaceae.g__Muribaculum	F_Chow	2.41248	0.0248686
d__Bacteria.p__Bacteroidota.c__Bacteroidia.o__Bacteroidales.f__Muribaculaceae.g__UBA7173	F_Chow	3.08238	0.0170017
d__Bacteria.p__Bacteroidota.c__Bacteroidia.o__Bacteroidales.f__Muribaculaceae.g__UBA7173.s__UBA7173sp002491305	F_Chow	3.08058	0.0170017
d__Bacteria.p__Bacteroidota.c__Bacteroidia.o__Bacteroidales.f__Rikenellaceae	F_Chow	3.63648	0.00110018
d__Bacteria.p__Bacteroidota.c__Bacteroidia.o__Bacteroidales.f__Rikenellaceae.g__Alistipes_A_871400	F_Chow	3.62961	0.00110018
d__Bacteria.p__Firmicutes_A	F_HFD	4.99159	0.00340535
d__Bacteria.p__Firmicutes_A.c__Clostridia_258483	F_HFD	4.99159	0.00340535
d__Bacteria.p__Firmicutes_A.c__Clostridia_258483.o__Lachnospirales	F_HFD	4.40382	0.0393184
d__Bacteria.p__Firmicutes_A.c__Clostridia_258483.o__Lachnospirales.f__Lachnospiraceae	F_HFD	4.40382	0.0393184
d__Bacteria.p__Firmicutes_A.c__Clostridia_258483.o__Lachnospirales.f__Lachnospiraceae.g__Choladousia	F_HFD	2.73594	0.00665511
d__Bacteria.p__Firmicutes_A.c__Clostridia_258483.o__Lachnospirales.f__Lachnospiraceae.g__Choladousia.s__Choladousiasp003612585	F_HFD	2.73594	0.00665511
d__Bacteria.p__Firmicutes_A.c__Clostridia_258483.o__Lachnospirales.f__Lachnospiraceae.g__Kineothrix	F_HFD	3.44051	0.000956935
d__Bacteria.p__Firmicutes_A.c__Clostridia_258483.o__Lachnospirales.f__Lachnospiraceae.g__Kineothrix.s__Kineothrixsp000403275	F_HFD	3.44048	0.000956935
d__Bacteria.p__Firmicutes_A.c__Clostridia_258483.o__Lachnospirales.f__Lachnospiraceae.g__Lachnoanaerobaculum	F_HFD	2.89953	0.00542643
d__Bacteria.p__Firmicutes_A.c__Clostridia_258483.o__Oscillospirales.f__Oscillospiraceae_88309.g__Dysosmobacter	F_Chow	2.82685	0.0041236
d__Bacteria.p__Firmicutes_A.c__Clostridia_258483.o__Oscillospirales.f__Ruminococcaceae.g__Anaerotruncus.s__Anaerotruncuscolihominis	F_HFD	2.34603	0.0120738
d__Bacteria.p__Firmicutes_A.c__Clostridia_258483.o__Peptostreptococcales	F_HFD	4.87321	0.0126064
d__Bacteria.p__Firmicutes_A.c__Clostridia_258483.o__Peptostreptococcales.f__Anaerovoracaceae.g__BX12	F_Chow	2.45299	0.00181874
d__Bacteria.p__Firmicutes_A.c__Clostridia_258483.o__Peptostreptococcales.f__Anaerovoracaceae.g__BX12.s__BX12sp902363595	F_Chow	2.45213	0.00181874
d__Bacteria.p__Firmicutes_A.c__Clostridia_258483.o__Peptostreptococcales.f__Anaerovoracaceae.g__Emergencia	F_HFD	2.40761	0.0331058
d__Bacteria.p__Firmicutes_A.c__Clostridia_258483.o__Peptostreptococcales.f__Anaerovoracaceae.g__Emergencia.s__Emergenciasp009935805	F_HFD	2.41048	0.0331058
d__Bacteria.p__Firmicutes_A.c__Clostridia_258483.o__Peptostreptococcales.f__Peptostreptococcaceae_256921	F_HFD	4.87502	0.0170219
d__Bacteria.p__Firmicutes_A.c__Clostridia_258483.o__TANB77	F_Chow	2.48705	0.0235401
d__Bacteria.p__Firmicutes_A.c__Clostridia_258483.o__TANB77.f__CAG_508	F_Chow	2.48476	0.0235401
d__Bacteria.p__Firmicutes_D	F_HFD	5.13171	0.0227403
d__Bacteria.p__Firmicutes_D.c__Bacilli	F_HFD	5.13171	0.0227403
d__Bacteria.p__Firmicutes_D.c__Bacilli.o__Erysipelotrichales.f__Coprobacillaceae.g__Erysipelatoclostridium	F_HFD	2.59234	0.0120738
d__Bacteria.p__Firmicutes_D.c__Bacilli.o__Erysipelotrichales.f__Coprobacillaceae.g__Erysipelatoclostridium.s__Clostridiumcocleatum	F_HFD	2.98692	0.0364536
d__Bacteria.p__Firmicutes_D.c__Bacilli.o__Erysipelotrichales.f__Erysipelotrichaceae.g__Dubosiella	F_Chow	4.43395	0.00165808
d__Bacteria.p__Firmicutes_D.c__Bacilli.o__Haloplasmatales_A	F_Chow	4.35242	0.00110018
d__Bacteria.p__Firmicutes_D.c__Bacilli.o__Haloplasmatales_A.f__Turicibacteraceae	F_Chow	4.35242	0.00110018
d__Bacteria.p__Firmicutes_D.c__Bacilli.o__Haloplasmatales_A.f__Turicibacteraceae.g__Turicibacter	F_Chow	4.35242	0.00110018
d__Bacteria.p__Firmicutes_D.c__Bacilli.o__Lactobacillales	F_HFD	5.26953	0.00340535
d__Bacteria.p__Firmicutes_D.c__Bacilli.o__Lactobacillales.f__Enterococcaceae	F_HFD	2.35615	0.0479128
d__Bacteria.p__Firmicutes_D.c__Bacilli.o__Lactobacillales.f__Streptococcaceae	F_HFD	5.33934	0.0011381
d__Bacteria.p__Firmicutes_D.c__Bacilli.o__Lactobacillales.f__Streptococcaceae.g__Lactococcus_A_346120	F_HFD	5.33507	0.0011381
d__Bacteria.p__Firmicutes_D.c__Bacilli.o__RF39	F_Chow	3.2425	0.00913981
d__Bacteria.p__Firmicutes_D.c__Bacilli.o__RF39.f__UBA660	F_Chow	3.24256	0.00913981
d__Bacteria.p__Firmicutes_D.c__Bacilli.o__RF39.f__UBA660.g__UBA6985	F_Chow	3.24249	0.00913981
d__Bacteria.p__Firmicutes_D.c__Bacilli.o__RF39.f__UBA660.g__UBA6985.s__UBA6985sp900314465	F_Chow	3.24254	0.00913981
d__Bacteria.p__Firmicutes_D.c__Bacilli.o__Staphylococcales	F_HFD	2.32776	0.0235401
d__Bacteria.p__Firmicutes_D.c__Bacilli.o__Staphylococcales.f__Staphylococcaceae	F_HFD	2.32855	0.0235401
d__Bacteria.p__Firmicutes_D.c__Bacilli.o__Staphylococcales.f__Staphylococcaceae.g__Staphylococcus	F_HFD	2.33247	0.0235401
d__Bacteria.p__Proteobacteria	F_Chow	4.13493	0.000336194
d__Bacteria.p__Proteobacteria.c__Gammaproteobacteria	F_Chow	4.13491	0.000336194
d__Bacteria.p__Proteobacteria.c__Gammaproteobacteria.o__Burkholderiales_595427	F_Chow	4.13489	0.000336194
d__Bacteria.p__Proteobacteria.c__Gammaproteobacteria.o__Burkholderiales_595427.f__Burkholderiaceae_A_595427	F_Chow	4.13494	0.000336194
d__Bacteria.p__Proteobacteria.c__Gammaproteobacteria.o__Burkholderiales_595427.f__Burkholderiaceae_A_595427.g__Parasutterella	F_Chow	4.13493	0.000336194
d__Bacteria.p__Proteobacteria.c__Gammaproteobacteria.o__Burkholderiales_595427.f__Burkholderiaceae_A_595427.g__Parasutterella.s__Parasutterellaexcrementihominis	F_Chow	3.79958	0.00340129
d__Bacteria.p__Proteobacteria.c__Gammaproteobacteria.o__Burkholderiales_595427.f__Burkholderiaceae_A_595427.g__Parasutterella.s__Parasutterellasp009767915	F_Chow	3.44555	0.0122228

## Sheet: SuppT4c 16S_overlaps_diet
Bacterial clade	Group_enriched	LDA-ES	P value	Sex	Overlap?	Concordant?
d__Bacteria.p__Actinobacteriota	F_Chow	3.39988	0.00437355	F	Y	Y
d__Bacteria.p__Actinobacteriota	M_Chow	3.10403	0.00433104	M	Y	Y
d__Bacteria.p__Actinobacteriota.c__Actinomycetia	F_Chow	3.67217	0.0169407	F	Y	Y
d__Bacteria.p__Actinobacteriota.c__Actinomycetia	M_Chow	3.56297	0.0125795	M	Y	Y
d__Bacteria.p__Actinobacteriota.c__Actinomycetia.o__Actinomycetales	F_Chow	3.67248	0.0162178	F	Y	Y
d__Bacteria.p__Actinobacteriota.c__Actinomycetia.o__Actinomycetales	M_Chow	3.58242	0.000451095	M	Y	Y
d__Bacteria.p__Actinobacteriota.c__Actinomycetia.o__Actinomycetales.f__Bifidobacteriaceae	F_Chow	3.67248	0.0162178	F	Y	Y
d__Bacteria.p__Actinobacteriota.c__Actinomycetia.o__Actinomycetales.f__Bifidobacteriaceae	M_Chow	3.58229	0.000451095	M	Y	Y
d__Bacteria.p__Actinobacteriota.c__Actinomycetia.o__Actinomycetales.f__Bifidobacteriaceae.g__Bifidobacterium_388775	F_Chow	3.67248	0.0162178	F	Y	Y
d__Bacteria.p__Actinobacteriota.c__Actinomycetia.o__Actinomycetales.f__Bifidobacteriaceae.g__Bifidobacterium_388775	M_Chow	3.58251	0.000451095	M	Y	Y
d__Bacteria.p__Actinobacteriota.c__Actinomycetia.o__Actinomycetales.f__Bifidobacteriaceae.g__Bifidobacterium_388775.s__Bifidobacteriumglobosum	M_Chow	3.58237	0.000451095	M
d__Bacteria.p__Actinobacteriota.c__Coriobacteriia.__	F_Chow	2.91578	0.0122228	F	Y	Y
d__Bacteria.p__Actinobacteriota.c__Coriobacteriia.__	M_Chow	3.64384	0.000882564	M	Y	Y
d__Bacteria.p__Actinobacteriota.c__Coriobacteriia.o__Coriobacteriales	M_Chow	4.9534	0.00176634	M
d__Bacteria.p__Actinobacteriota.c__Coriobacteriia.o__Coriobacteriales.f__Atopobiaceae	F_Chow	3.34338	0.0010449	F
d__Bacteria.p__Actinobacteriota.c__Coriobacteriia.o__Coriobacteriales.f__Atopobiaceae.g__NM07_P_09	F_Chow	3.34338	0.0010449	F
d__Bacteria.p__Actinobacteriota.c__Coriobacteriia.o__Coriobacteriales.f__Atopobiaceae.g__NM07_P_09.s__NM07_P_09sp004793665	F_Chow	3.26952	0.0248686	F
d__Bacteria.p__Actinobacteriota.c__Coriobacteriia.o__Coriobacteriales.f__Eggerthellaceae	F_Chow	4.12223	0.0011381	F	Y	Y
d__Bacteria.p__Actinobacteriota.c__Coriobacteriia.o__Coriobacteriales.f__Eggerthellaceae	M_Chow	4.57656	0.00283754	M	Y	Y
d__Bacteria.p__Actinobacteriota.c__Coriobacteriia.o__Coriobacteriales.f__Eggerthellaceae.g__Adlercreutzia_404199	F_HFD	3.88594	0.0126064	F
d__Bacteria.p__Actinobacteriota.c__Coriobacteriia.o__Coriobacteriales.f__Eggerthellaceae.g__Adlercreutzia_404218	F_Chow	3.31803	0.000336194	F
d__Bacteria.p__Actinobacteriota.c__Coriobacteriia.o__Coriobacteriales.f__Eggerthellaceae.g__Adlercreutzia_404218.s__Adlercreutziacaecicola	F_Chow	3.31803	0.000336194	F
d__Bacteria.p__Actinobacteriota.c__Coriobacteriia.o__Coriobacteriales.f__Eggerthellaceae.g__CAG_1427	F_Chow	2.39534	0.00437355	F	Y	Y
d__Bacteria.p__Actinobacteriota.c__Coriobacteriia.o__Coriobacteriales.f__Eggerthellaceae.g__CAG_1427	M_Chow	2.49694	0.00348907	M	Y	Y
d__Bacteria.p__Actinobacteriota.c__Coriobacteriia.o__Coriobacteriales.f__Eggerthellaceae.g__CAG_1427.s__CAG_1427sp000435675	F_Chow	2.39534	0.00437355	F	Y	Y
d__Bacteria.p__Actinobacteriota.c__Coriobacteriia.o__Coriobacteriales.f__Eggerthellaceae.g__CAG_1427.s__CAG_1427sp000435675	M_Chow	2.49701	0.00348907	M	Y	Y
d__Bacteria.p__Actinobacteriota.c__Coriobacteriia.o__Coriobacteriales.f__Eggerthellaceae.g__D16_34	F_Chow	3.17722	0.000336194	F
d__Bacteria.p__Actinobacteriota.c__Coriobacteriia.o__Coriobacteriales.f__Eggerthellaceae.g__D16_34.s__D16_34sp009911635	F_Chow	3.17722	0.000336194	F
d__Bacteria.p__Actinobacteriota.c__Coriobacteriia.o__Coriobacteriales.f__Eggerthellaceae.g__Gordonibacter	M_Chow	2.86024	0.0128631	M
d__Bacteria.p__Bacteroidota	F_Chow	4.26543	0.00340535	F
d__Bacteria.p__Bacteroidota.c__Bacteroidia	F_Chow	4.26543	0.00340535	F
d__Bacteria.p__Bacteroidota.c__Bacteroidia.o__Bacteroidales	F_Chow	3.78029	0.00449634	F	Y	Y
d__Bacteria.p__Bacteroidota.c__Bacteroidia.o__Bacteroidales	M_Chow	3.11316	0.0197262	M	Y	Y
d__Bacteria.p__Bacteroidota.c__Bacteroidia.o__Bacteroidales.f__Muribaculaceae	F_Chow	3.29337	0.0174171	F
d__Bacteria.p__Bacteroidota.c__Bacteroidia.o__Bacteroidales.f__Muribaculaceae.g__CAG_485	F_Chow	2.91578	0.0041236	F	Y	Y
d__Bacteria.p__Bacteroidota.c__Bacteroidia.o__Bacteroidales.f__Muribaculaceae.g__CAG_485	M_Chow	2.92052	0.000855066	M	Y	Y
d__Bacteria.p__Bacteroidota.c__Bacteroidia.o__Bacteroidales.f__Muribaculaceae.g__CAG_485.s__CAG_485sp002362485	F_Chow	2.144	0.0122228	F
d__Bacteria.p__Bacteroidota.c__Bacteroidia.o__Bacteroidales.f__Muribaculaceae.g__CAG_485.s__CAG_485sp002493045	F_Chow	2.86194	0.0041236	F	Y	Y
d__Bacteria.p__Bacteroidota.c__Bacteroidia.o__Bacteroidales.f__Muribaculaceae.g__CAG_485.s__CAG_485sp002493045	M_Chow	2.89016	0.000855066	M	Y	Y
d__Bacteria.p__Bacteroidota.c__Bacteroidia.o__Bacteroidales.f__Muribaculaceae.g__Duncaniella	F_Chow	2.28966	0.0122228	F
d__Bacteria.p__Bacteroidota.c__Bacteroidia.o__Bacteroidales.f__Muribaculaceae.g__Duncaniella.s__Duncaniellamuris	F_Chow	2.2832	0.00437355	F
d__Bacteria.p__Bacteroidota.c__Bacteroidia.o__Bacteroidales.f__Muribaculaceae.g__Muribaculum	F_Chow	2.41248	0.0248686	F
d__Bacteria.p__Bacteroidota.c__Bacteroidia.o__Bacteroidales.f__Muribaculaceae.g__UBA7173	F_Chow	3.08238	0.0170017	F	Y	Y
d__Bacteria.p__Bacteroidota.c__Bacteroidia.o__Bacteroidales.f__Muribaculaceae.g__UBA7173	M_Chow	3.04722	0.0128631	M	Y	Y
d__Bacteria.p__Bacteroidota.c__Bacteroidia.o__Bacteroidales.f__Muribaculaceae.g__UBA7173.s__UBA7173sp002491305	F_Chow	3.08058	0.0170017	F	Y	Y
d__Bacteria.p__Bacteroidota.c__Bacteroidia.o__Bacteroidales.f__Muribaculaceae.g__UBA7173.s__UBA7173sp002491305	M_Chow	3.02311	0.0356596	M	Y	Y
d__Bacteria.p__Bacteroidota.c__Bacteroidia.o__Bacteroidales.f__Rikenellaceae	F_Chow	3.63648	0.00110018	F
d__Bacteria.p__Bacteroidota.c__Bacteroidia.o__Bacteroidales.f__Rikenellaceae.g__Alistipes_A_871400	F_Chow	3.62961	0.00110018	F	Y	Y
d__Bacteria.p__Bacteroidota.c__Bacteroidia.o__Bacteroidales.f__Rikenellaceae.g__Alistipes_A_871400	M_Chow	2.08474	0.00199921	M	Y	Y
d__Bacteria.p__Firmicutes_A	F_HFD	4.99159	0.00340535	F
d__Bacteria.p__Firmicutes_A.c__Clostridia_258483	F_HFD	4.99159	0.00340535	F
d__Bacteria.p__Firmicutes_A.c__Clostridia_258483.o__Clostridiales.f__Clostridiaceae_222000.g__Dwaynesavagella	M_Chow	2.2859	0.000376539	M
d__Bacteria.p__Firmicutes_A.c__Clostridia_258483.o__Clostridiales.f__Clostridiaceae_222000.g__Dwaynesavagella.s__Dwaynesavagellasp000270205	M_Chow	2.28589	0.000376539	M
d__Bacteria.p__Firmicutes_A.c__Clostridia_258483.o__Lachnospirales	F_HFD	4.40382	0.0393184	F
d__Bacteria.p__Firmicutes_A.c__Clostridia_258483.o__Lachnospirales.f__Lachnospiraceae	F_HFD	4.40382	0.0393184	F
d__Bacteria.p__Firmicutes_A.c__Clostridia_258483.o__Lachnospirales.f__Lachnospiraceae.g__Choladousia	F_HFD	2.73594	0.00665511	F
d__Bacteria.p__Firmicutes_A.c__Clostridia_258483.o__Lachnospirales.f__Lachnospiraceae.g__Choladousia.s__Choladousiasp003612585	F_HFD	2.73594	0.00665511	F
d__Bacteria.p__Firmicutes_A.c__Clostridia_258483.o__Lachnospirales.f__Lachnospiraceae.g__Kineothrix	F_HFD	3.44051	0.000956935	F	Y	N
d__Bacteria.p__Firmicutes_A.c__Clostridia_258483.o__Lachnospirales.f__Lachnospiraceae.g__Kineothrix	M_Chow	2.99733	0.0127535	M	Y	N
d__Bacteria.p__Firmicutes_A.c__Clostridia_258483.o__Lachnospirales.f__Lachnospiraceae.g__Kineothrix.s__Kineothrixsp000403275	F_HFD	3.44048	0.000956935	F	Y	N
d__Bacteria.p__Firmicutes_A.c__Clostridia_258483.o__Lachnospirales.f__Lachnospiraceae.g__Kineothrix.s__Kineothrixsp000403275	M_Chow	2.99733	0.0127535	M	Y	N
d__Bacteria.p__Firmicutes_A.c__Clostridia_258483.o__Lachnospirales.f__Lachnospiraceae.g__Lachnoanaerobaculum	F_HFD	2.89953	0.00542643	F	Y	Y
d__Bacteria.p__Firmicutes_A.c__Clostridia_258483.o__Lachnospirales.f__Lachnospiraceae.g__Lachnoanaerobaculum	M_HFD	2.32909	0.00167345	M	Y	Y
d__Bacteria.p__Firmicutes_A.c__Clostridia_258483.o__Oscillospirales.f__Oscillospiraceae_88309	M_Chow	2.96058	0.0260095	M
d__Bacteria.p__Firmicutes_A.c__Clostridia_258483.o__Oscillospirales.f__Oscillospiraceae_88309.g__Dysosmobacter	F_Chow	2.82685	0.0041236	F	Y	Y
d__Bacteria.p__Firmicutes_A.c__Clostridia_258483.o__Oscillospirales.f__Oscillospiraceae_88309.g__Dysosmobacter	M_Chow	3.0506	0.000389093	M	Y	Y
d__Bacteria.p__Firmicutes_A.c__Clostridia_258483.o__Oscillospirales.f__Oscillospiraceae_88309.g__Evtepia	M_Chow	3.01481	0.00958897	M
d__Bacteria.p__Firmicutes_A.c__Clostridia_258483.o__Oscillospirales.f__Ruminococcaceae.g__Anaerotruncus.s__Anaerotruncuscolihominis	F_HFD	2.34603	0.0120738	F
d__Bacteria.p__Firmicutes_A.c__Clostridia_258483.o__Peptostreptococcales	F_HFD	4.87321	0.0126064	F	Y	Y
d__Bacteria.p__Firmicutes_A.c__Clostridia_258483.o__Peptostreptococcales	M_HFD	4.40278	0.00692265	M	Y	Y
d__Bacteria.p__Firmicutes_A.c__Clostridia_258483.o__Peptostreptococcales.f__Anaerovoracaceae.g__	M_Chow	2.09349	0.0205439	M
d__Bacteria.p__Firmicutes_A.c__Clostridia_258483.o__Peptostreptococcales.f__Anaerovoracaceae.g__BX12	F_Chow	2.45299	0.00181874	F	Y	Y
d__Bacteria.p__Firmicutes_A.c__Clostridia_258483.o__Peptostreptococcales.f__Anaerovoracaceae.g__BX12	M_Chow	2.50924	0.00151562	M	Y	Y
d__Bacteria.p__Firmicutes_A.c__Clostridia_258483.o__Peptostreptococcales.f__Anaerovoracaceae.g__BX12.s__BX12sp902363595	F_Chow	2.45213	0.00181874	F	Y	Y
d__Bacteria.p__Firmicutes_A.c__Clostridia_258483.o__Peptostreptococcales.f__Anaerovoracaceae.g__BX12.s__BX12sp902363595	M_Chow	2.50918	0.00151562	M	Y	Y
d__Bacteria.p__Firmicutes_A.c__Clostridia_258483.o__Peptostreptococcales.f__Anaerovoracaceae.g__Emergencia	F_HFD	2.40761	0.0331058	F
d__Bacteria.p__Firmicutes_A.c__Clostridia_258483.o__Peptostreptococcales.f__Anaerovoracaceae.g__Emergencia.s__Emergenciasp009935805	F_HFD	2.41048	0.0331058	F
d__Bacteria.p__Firmicutes_A.c__Clostridia_258483.o__Peptostreptococcales.f__Peptostreptococcaceae_256921	F_HFD	4.87502	0.0170219	F	Y	Y
d__Bacteria.p__Firmicutes_A.c__Clostridia_258483.o__Peptostreptococcales.f__Peptostreptococcaceae_256921	M_HFD	4.41158	0.00692265	M	Y	Y
d__Bacteria.p__Firmicutes_A.c__Clostridia_258483.o__TANB77	F_Chow	2.48705	0.0235401	F	Y	Y
d__Bacteria.p__Firmicutes_A.c__Clostridia_258483.o__TANB77	M_Chow	3.39098	0.00144556	M	Y	Y
d__Bacteria.p__Firmicutes_A.c__Clostridia_258483.o__TANB77.f__CAG_508	F_Chow	2.48476	0.0235401	F	Y	Y
d__Bacteria.p__Firmicutes_A.c__Clostridia_258483.o__TANB77.f__CAG_508	M_Chow	3.39161	0.00144556	M	Y	Y
d__Bacteria.p__Firmicutes_A.c__Clostridia_258483.o__TANB77.f__CAG_508.g__	M_Chow	2.64963	0.00946598	M
d__Bacteria.p__Firmicutes_A.c__Clostridia_258483.o__TANB77.f__CAG_508.g__CAG_793	M_Chow	3.29385	0.0368871	M
d__Bacteria.p__Firmicutes_D	F_HFD	5.13171	0.0227403	F	Y	Y
d__Bacteria.p__Firmicutes_D	M_HFD	4.97481	0.00855167	M	Y	Y
d__Bacteria.p__Firmicutes_D.c__Bacilli	F_HFD	5.13171	0.0227403	F	Y	Y
d__Bacteria.p__Firmicutes_D.c__Bacilli	M_HFD	4.97481	0.00855167	M	Y	Y
d__Bacteria.p__Firmicutes_D.c__Bacilli.o__Erysipelotrichales	M_HFD	4.56339	0.00176634	M
d__Bacteria.p__Firmicutes_D.c__Bacilli.o__Erysipelotrichales.f__Coprobacillaceae.g__Erysipelatoclostridium	M_HFD	3.48435	0.00958897	M
d__Bacteria.p__Firmicutes_D.c__Bacilli.o__Erysipelotrichales.f__Coprobacillaceae.g__Erysipelatoclostridium.s__Clostridiumcocleatum	F_HFD	2.98692	0.0364536	F	Y	Y
d__Bacteria.p__Firmicutes_D.c__Bacilli.o__Erysipelotrichales.f__Coprobacillaceae.g__Erysipelatoclostridium.s__Clostridiumcocleatum	M_HFD	3.40984	0.00307286	M	Y	Y
d__Bacteria.p__Firmicutes_D.c__Bacilli.o__Erysipelotrichales.f__Coprobacillaceae.g__Erysipelatoclostridium.s__Clostridiumsaccharogumia	M_HFD	2.6858	0.0178709	M
d__Bacteria.p__Firmicutes_D.c__Bacilli.o__Erysipelotrichales.f__Erysipelotrichaceae	M_HFD	4.52541	0.00692265	M
d__Bacteria.p__Firmicutes_D.c__Bacilli.o__Erysipelotrichales.f__Erysipelotrichaceae.g__C_19	M_Chow	2.1534	0.0356596	M
d__Bacteria.p__Firmicutes_D.c__Bacilli.o__Erysipelotrichales.f__Erysipelotrichaceae.g__C_19.s__C_19sp009917405	M_Chow	2.1357	0.0356596	M
d__Bacteria.p__Firmicutes_D.c__Bacilli.o__Erysipelotrichales.f__Erysipelotrichaceae.g__Dubosiella	F_Chow	4.43395	0.00165808	F
d__Bacteria.p__Firmicutes_D.c__Bacilli.o__Erysipelotrichales.f__Erysipelotrichaceae.g__Dubosiella.s__Dubosiellasp000403415	M_Chow	3.45855	0.0466049	M
d__Bacteria.p__Firmicutes_D.c__Bacilli.o__Erysipelotrichales.f__Erysipelotrichaceae.g__Faecalibaculum	M_HFD	4.26598	0.00692265	M
d__Bacteria.p__Firmicutes_D.c__Bacilli.o__Erysipelotrichales.f__Erysipelotrichaceae.g__Faecalibaculum.s__Faecalibaculumrodentium	M_HFD	4.26598	0.00692265	M
d__Bacteria.p__Firmicutes_D.c__Bacilli.o__Haloplasmatales_A	F_Chow	4.35242	0.00110018	F
d__Bacteria.p__Firmicutes_D.c__Bacilli.o__Haloplasmatales_A.f__Turicibacteraceae	F_Chow	4.35242	0.00110018	F
d__Bacteria.p__Firmicutes_D.c__Bacilli.o__Haloplasmatales_A.f__Turicibacteraceae.g__Turicibacter	F_Chow	4.35242	0.00110018	F
d__Bacteria.p__Firmicutes_D.c__Bacilli.o__Lactobacillales	F_HFD	5.26953	0.00340535	F	Y	Y
d__Bacteria.p__Firmicutes_D.c__Bacilli.o__Lactobacillales	M_HFD	4.81747	0.00692265	M	Y	Y
d__Bacteria.p__Firmicutes_D.c__Bacilli.o__Lactobacillales.f__Enterococcaceae	F_HFD	2.35615	0.0479128	F
d__Bacteria.p__Firmicutes_D.c__Bacilli.o__Lactobacillales.f__Lactobacillaceae.g__Lactobacillus	M_HFD	4.48747	0.0330063	M
d__Bacteria.p__Firmicutes_D.c__Bacilli.o__Lactobacillales.f__Streptococcaceae	F_HFD	5.33934	0.0011381	F	Y	Y
d__Bacteria.p__Firmicutes_D.c__Bacilli.o__Lactobacillales.f__Streptococcaceae	M_HFD	4.6027	0.00283754	M	Y	Y
d__Bacteria.p__Firmicutes_D.c__Bacilli.o__Lactobacillales.f__Streptococcaceae.g__Lactococcus_A_346120	F_HFD	5.33507	0.0011381	F	Y	Y
d__Bacteria.p__Firmicutes_D.c__Bacilli.o__Lactobacillales.f__Streptococcaceae.g__Lactococcus_A_346120	M_HFD	4.60833	0.00283754	M	Y	Y
d__Bacteria.p__Firmicutes_D.c__Bacilli.o__RF39	F_Chow	3.2425	0.00913981	F	Y	Y
d__Bacteria.p__Firmicutes_D.c__Bacilli.o__RF39	M_Chow	2.49657	0.0126157	M	Y	Y
d__Bacteria.p__Firmicutes_D.c__Bacilli.o__RF39.f__UBA660	F_Chow	3.24256	0.00913981	F	Y	Y
d__Bacteria.p__Firmicutes_D.c__Bacilli.o__RF39.f__UBA660	M_Chow	2.49654	0.0126157	M	Y	Y
d__Bacteria.p__Firmicutes_D.c__Bacilli.o__RF39.f__UBA660.g__UBA6985	F_Chow	3.24249	0.00913981	F	Y	Y
d__Bacteria.p__Firmicutes_D.c__Bacilli.o__RF39.f__UBA660.g__UBA6985	M_Chow	2.49658	0.0126157	M	Y	Y
d__Bacteria.p__Firmicutes_D.c__Bacilli.o__RF39.f__UBA660.g__UBA6985.s__UBA6985sp900314465	F_Chow	3.24254	0.00913981	F	Y	Y
d__Bacteria.p__Firmicutes_D.c__Bacilli.o__RF39.f__UBA660.g__UBA6985.s__UBA6985sp900314465	M_Chow	2.49662	0.0126157	M	Y	Y
d__Bacteria.p__Firmicutes_D.c__Bacilli.o__Staphylococcales	F_HFD	2.32776	0.0235401	F	Y	Y
d__Bacteria.p__Firmicutes_D.c__Bacilli.o__Staphylococcales	M_HFD	2.13135	0.00765311	M	Y	Y
d__Bacteria.p__Firmicutes_D.c__Bacilli.o__Staphylococcales.f__Staphylococcaceae	F_HFD	2.32855	0.0235401	F	Y	Y
d__Bacteria.p__Firmicutes_D.c__Bacilli.o__Staphylococcales.f__Staphylococcaceae	M_HFD	2.13135	0.00765311	M	Y	Y
d__Bacteria.p__Firmicutes_D.c__Bacilli.o__Staphylococcales.f__Staphylococcaceae.g__Staphylococcus	F_HFD	2.33247	0.0235401	F	Y	Y
d__Bacteria.p__Firmicutes_D.c__Bacilli.o__Staphylococcales.f__Staphylococcaceae.g__Staphylococcus	M_HFD	2.13135	0.00765311	M	Y	Y
d__Bacteria.p__Patescibacteria	M_Chow	4.54195	0.0458941	M
d__Bacteria.p__Patescibacteria.c__Saccharimonadia	M_Chow	4.54195	0.0458941	M
d__Bacteria.p__Patescibacteria.c__Saccharimonadia.o__Saccharimonadales	M_Chow	4.54195	0.0458941	M
d__Bacteria.p__Patescibacteria.c__Saccharimonadia.o__Saccharimonadales.f__Nanosyncoccaceae	M_Chow	4.54195	0.0458941	M
d__Bacteria.p__Proteobacteria	F_Chow	4.13493	0.000336194	F	Y	Y
d__Bacteria.p__Proteobacteria	M_Chow	3.56407	0.008466	M	Y	Y
d__Bacteria.p__Proteobacteria.c__Gammaproteobacteria	F_Chow	4.13491	0.000336194	F	Y	Y
d__Bacteria.p__Proteobacteria.c__Gammaproteobacteria	M_Chow	3.56407	0.008466	M	Y	Y
d__Bacteria.p__Proteobacteria.c__Gammaproteobacteria.o__Burkholderiales_595427	F_Chow	4.13489	0.000336194	F	Y	Y
d__Bacteria.p__Proteobacteria.c__Gammaproteobacteria.o__Burkholderiales_595427	M_Chow	3.56407	0.008466	M	Y	Y
d__Bacteria.p__Proteobacteria.c__Gammaproteobacteria.o__Burkholderiales_595427.f__Burkholderiaceae_A_595427	F_Chow	4.13494	0.000336194	F	Y	Y
d__Bacteria.p__Proteobacteria.c__Gammaproteobacteria.o__Burkholderiales_595427.f__Burkholderiaceae_A_595427	M_Chow	3.56407	0.008466	M	Y	Y
d__Bacteria.p__Proteobacteria.c__Gammaproteobacteria.o__Burkholderiales_595427.f__Burkholderiaceae_A_595427.g__Parasutterella	F_Chow	4.13493	0.000336194	F	Y	Y
d__Bacteria.p__Proteobacteria.c__Gammaproteobacteria.o__Burkholderiales_595427.f__Burkholderiaceae_A_595427.g__Parasutterella	M_Chow	3.55954	0.008466	M	Y	Y
d__Bacteria.p__Proteobacteria.c__Gammaproteobacteria.o__Burkholderiales_595427.f__Burkholderiaceae_A_595427.g__Parasutterella.s__Parasutterellaexcrementihominis	F_Chow	3.79958	0.00340129	F
d__Bacteria.p__Proteobacteria.c__Gammaproteobacteria.o__Burkholderiales_595427.f__Burkholderiaceae_A_595427.g__Parasutterella.s__Parasutterellasp009767915	F_Chow	3.44555	0.0122228	F	Y	Y
d__Bacteria.p__Proteobacteria.c__Gammaproteobacteria.o__Burkholderiales_595427.f__Burkholderiaceae_A_595427.g__Parasutterella.s__Parasutterellasp009767915	M_Chow	2.84322	0.0220762	M	Y	Y

## Sheet: SuppT4d 16S_sex_chow
Bacterial clade	Group_enriched	LDA-ES	P value
d__Bacteria.p__Actinobacteriota.c__Actinomycetia.o__Actinomycetales.f__Bifidobacteriaceae.g__Bifidobacterium_388775	F_Chow	3.70606	0.000330985
d__Bacteria.p__Actinobacteriota.c__Actinomycetia.o__Actinomycetales.f__Bifidobacteriaceae.g__Bifidobacterium_388775.s__Bifidobacteriumglobosum	M_Chow	3.56207	0.0029496
d__Bacteria.p__Actinobacteriota.c__Coriobacteriia	M_Chow	3.52981	0.0443611
d__Bacteria.p__Actinobacteriota.c__Coriobacteriia.o__Coriobacteriales.f__Eggerthellaceae.g__Adlercreutzia_404199.s__Adlercreutziamuris	F_Chow	3.59946	0.0337357
d__Bacteria.p__Actinobacteriota.c__Coriobacteriia.o__Coriobacteriales.f__Eggerthellaceae.g__Adlercreutzia_404257.s__Adlercreutziacaecimuris	M_Chow	3.02198	0.0353047
d__Bacteria.p__Actinobacteriota.c__Coriobacteriia.o__Coriobacteriales.f__Eggerthellaceae.g__D16_34	F_Chow	3.18062	0.00431692
d__Bacteria.p__Actinobacteriota.c__Coriobacteriia.o__Coriobacteriales.f__Eggerthellaceae.g__D16_34.s__D16_34sp009911635	F_Chow	3.18062	0.00431692
d__Bacteria.p__Bacteroidota.c__Bacteroidia.o__Bacteroidales	F_Chow	3.7115	0.0337357
d__Bacteria.p__Bacteroidota.c__Bacteroidia.o__Bacteroidales.f__Muribaculaceae.g__Duncaniella.s__Duncaniellamuris	F_Chow	3.08247	0.0170562
d__Bacteria.p__Bacteroidota.c__Bacteroidia.o__Bacteroidales.f__Rikenellaceae	F_Chow	3.59979	0.00666772
d__Bacteria.p__Bacteroidota.c__Bacteroidia.o__Bacteroidales.f__Rikenellaceae.g__Alistipes_A_871400	F_Chow	3.67935	0.00144841
d__Bacteria.p__Bacteroidota.c__Bacteroidia.o__Bacteroidales.f__Rikenellaceae.g__Rikenella	M_Chow	2.79612	0.0353047
d__Bacteria.p__Bacteroidota.c__Bacteroidia.o__Bacteroidales.f__Rikenellaceae.g__Rikenella.s__Rikenellamicrofusus	M_Chow	2.7961	0.0353047
d__Bacteria.p__Campylobacterota	M_Chow	4.34912	0.0039726
d__Bacteria.p__Campylobacterota.c__Campylobacteria	M_Chow	4.34911	0.0039726
d__Bacteria.p__Campylobacterota.c__Campylobacteria.o__Campylobacterales	M_Chow	4.34912	0.0039726
d__Bacteria.p__Campylobacterota.c__Campylobacteria.o__Campylobacterales.f__Helicobacteraceae	M_Chow	4.34912	0.0039726
d__Bacteria.p__Firmicutes_A	M_Chow	4.54635	0.0184221
d__Bacteria.p__Firmicutes_A.c__Clostridia_258483	M_Chow	4.54635	0.0184221
d__Bacteria.p__Firmicutes_A.c__Clostridia_258483.o__Peptostreptococcales.f__Anaerovoracaceae.g__Emergencia	M_Chow	2.96176	0.0443611
d__Bacteria.p__Firmicutes_A.c__Clostridia_258483.o__Peptostreptococcales.f__Anaerovoracaceae.g__Emergencia.s__Emergenciasp009935805	M_Chow	2.96264	0.0443611
d__Bacteria.p__Firmicutes_D.c__Bacilli.o__Erysipelotrichales.f__Erysipelotrichaceae.g__Dubosiella.s__Dubosiellasp000403415	M_Chow	3.66838	0.0125153
d__Bacteria.p__Firmicutes_D.c__Bacilli.o__Haloplasmatales_A	F_Chow	4.29698	0.0323129
d__Bacteria.p__Firmicutes_D.c__Bacilli.o__Haloplasmatales_A.f__Turicibacteraceae	F_Chow	4.29698	0.0323129
d__Bacteria.p__Firmicutes_D.c__Bacilli.o__Haloplasmatales_A.f__Turicibacteraceae.g__Turicibacter	F_Chow	4.29698	0.0323129
d__Bacteria.p__Firmicutes_D.c__Bacilli.o__Lactobacillales.f__Lactobacillaceae.g__Lactobacillus	F_Chow	4.68263	0.0338949
d__Bacteria.p__Firmicutes_D.c__Bacilli.o__Lactobacillales.f__Lactobacillaceae.g__Limosilactobacillus.s__Limosilactobacillusbalticus	F_Chow	3.13722	0.0229358

## Sheet: SuppT4e 16S_sex_HFD
Bacterial clade	Group_enriched	LDA-ES	P value
d__Bacteria.p__Actinobacteriota	F_HFD	4.11896	0.0122228
d__Bacteria.p__Actinobacteriota.c__Actinomycetia.o__Actinomycetales.f__Bifidobacteriaceae.g__Bifidobacterium_388775	F_HFD	2.52752	0.0467678
d__Bacteria.p__Actinobacteriota.c__Coriobacteriia	F_HFD	4.12424	0.0122228
d__Bacteria.p__Actinobacteriota.c__Coriobacteriia.o__Coriobacteriales	F_HFD	4.12639	0.0122228
d__Bacteria.p__Actinobacteriota.c__Coriobacteriia.o__Coriobacteriales.f__Atopobiaceae	M_HFD	3.64883	0.000564117
d__Bacteria.p__Actinobacteriota.c__Coriobacteriia.o__Coriobacteriales.f__Atopobiaceae.g__NM07_P_09	M_HFD	3.64883	0.000564117
d__Bacteria.p__Actinobacteriota.c__Coriobacteriia.o__Coriobacteriales.f__Eggerthellaceae	F_HFD	4.25109	0.00242015
d__Bacteria.p__Actinobacteriota.c__Coriobacteriia.o__Coriobacteriales.f__Eggerthellaceae.g__Adlercreutzia_404199	F_HFD	4.15192	0.0146991
d__Bacteria.p__Actinobacteriota.c__Coriobacteriia.o__Coriobacteriales.f__Eggerthellaceae.g__Adlercreutzia_404218	M_HFD	2.42216	0.0313214
d__Bacteria.p__Actinobacteriota.c__Coriobacteriia.o__Coriobacteriales.f__Eggerthellaceae.g__Adlercreutzia_404218.s__Adlercreutziacaecicola	M_HFD	2.42218	0.0313214
d__Bacteria.p__Actinobacteriota.c__Coriobacteriia.o__Coriobacteriales.f__Eggerthellaceae.g__Adlercreutzia_404257	F_HFD	3.83585	0.00123373
d__Bacteria.p__Actinobacteriota.c__Coriobacteriia.o__Coriobacteriales.f__Eggerthellaceae.g__Adlercreutzia_404257.s__Adlercreutziamucosicola	F_HFD	3.26858	0.00123373
d__Bacteria.p__Bacteroidota.c__Bacteroidia.o__Bacteroidales.f__Muribaculaceae	M_HFD	3.50702	0.0176075
d__Bacteria.p__Bacteroidota.c__Bacteroidia.o__Bacteroidales.f__Muribaculaceae.g__Duncaniella	M_HFD	2.23332	0.024038
d__Bacteria.p__Bacteroidota.c__Bacteroidia.o__Bacteroidales.f__Rikenellaceae.g__	M_HFD	2.31854	0.0117251
d__Bacteria.p__Bacteroidota.c__Bacteroidia.o__Bacteroidales.f__Rikenellaceae.g__Alistipes_A_871400	F_HFD	2.36678	0.00251572
d__Bacteria.p__Bacteroidota.c__Bacteroidia.o__Bacteroidales.f__Rikenellaceae.g__Rikenella	M_HFD	2.67208	0.024779
d__Bacteria.p__Bacteroidota.c__Bacteroidia.o__Bacteroidales.f__Rikenellaceae.g__Rikenella.s__Rikenellamicrofusus	M_HFD	2.64724	0.024779
d__Bacteria.p__Campylobacterota	M_HFD	3.51567	0.0281141
d__Bacteria.p__Campylobacterota.c__Campylobacteria	M_HFD	3.51567	0.0281141
d__Bacteria.p__Campylobacterota.c__Campylobacteria.o__Campylobacterales	M_HFD	3.51567	0.0281141
d__Bacteria.p__Campylobacterota.c__Campylobacteria.o__Campylobacterales.f__Helicobacteraceae	M_HFD	3.51567	0.0281141
d__Bacteria.p__Desulfobacterota_I.c__Desulfovibrionia.o__Desulfovibrionales.f__Desulfovibrionaceae.g__Desulfovibrio_R_446353.s__Desulfovibrio_R_446353fairfieldensis	M_HFD	4.70409	0.00221566
d__Bacteria.p__Desulfobacterota_I.c__Desulfovibrionia.o__Desulfovibrionales.f__Desulfovibrionaceae.g__Desulfovibrio_R_446353.s__Desulfovibrio_R_446353sp011039135	F_HFD	4.60899	0.000507187
d__Bacteria.p__Firmicutes_A.c__Clostridia_258483.o__Lachnospirales.f__Lachnospiraceae.g__Choladousia	F_HFD	2.74101	0.00371649
d__Bacteria.p__Firmicutes_A.c__Clostridia_258483.o__Lachnospirales.f__Lachnospiraceae.g__Choladousia.s__Choladousiasp003612585	F_HFD	2.74101	0.00371649
d__Bacteria.p__Firmicutes_A.c__Clostridia_258483.o__Lachnospirales.f__Lachnospiraceae.g__Kineothrix	F_HFD	3.42116	0.0146991
d__Bacteria.p__Firmicutes_A.c__Clostridia_258483.o__Lachnospirales.f__Lachnospiraceae.g__Kineothrix.s__Kineothrixsp000403275	F_HFD	3.42116	0.0146991
d__Bacteria.p__Firmicutes_A.c__Clostridia_258483.o__Oscillospirales.f__Oscillospiraceae_88309.g__Dysosmobacter	F_HFD	2.65256	0.0330742
d__Bacteria.p__Firmicutes_A.c__Clostridia_258483.o__Oscillospirales.f__Oscillospiraceae_88309.g__Dysosmobacter.s__Dysosmobactersp000403435	F_HFD	2.66026	0.0330742
d__Bacteria.p__Firmicutes_A.c__Clostridia_258483.o__Oscillospirales.f__Ruminococcaceae.g__Anaerotruncus.s__Anaerotruncuscolihominis	F_HFD	2.29157	0.00081087
d__Bacteria.p__Firmicutes_D	F_HFD	5.02314	0.00300514
d__Bacteria.p__Firmicutes_D.c__Bacilli	F_HFD	5.02314	0.00300514
d__Bacteria.p__Firmicutes_D.c__Bacilli.o__Erysipelotrichales	M_HFD	4.65984	0.000369931
d__Bacteria.p__Firmicutes_D.c__Bacilli.o__Erysipelotrichales.f__Coprobacillaceae.g__Erysipelatoclostridium	F_HFD	2.48463	0.0410203
d__Bacteria.p__Firmicutes_D.c__Bacilli.o__Erysipelotrichales.f__Coprobacillaceae.g__Longibaculum	M_HFD	2.415	0.0129189
d__Bacteria.p__Firmicutes_D.c__Bacilli.o__Erysipelotrichales.f__Erysipelotrichaceae	M_HFD	4.64558	0.000170956
d__Bacteria.p__Firmicutes_D.c__Bacilli.o__Erysipelotrichales.f__Erysipelotrichaceae.g__Dubosiella.s__Dubosiellasp000403415	M_HFD	3.47119	0.013167
d__Bacteria.p__Firmicutes_D.c__Bacilli.o__Erysipelotrichales.f__Erysipelotrichaceae.g__Faecalibaculum	M_HFD	4.3309	0.000222034
d__Bacteria.p__Firmicutes_D.c__Bacilli.o__Erysipelotrichales.f__Erysipelotrichaceae.g__Faecalibaculum.s__Faecalibaculumrodentium	M_HFD	4.3309	0.000222034
d__Bacteria.p__Firmicutes_D.c__Bacilli.o__Lactobacillales	F_HFD	5.17909	0.000170956
d__Bacteria.p__Firmicutes_D.c__Bacilli.o__Lactobacillales.f__Streptococcaceae	F_HFD	5.21252	7.6125e-05
d__Bacteria.p__Firmicutes_D.c__Bacilli.o__Lactobacillales.f__Streptococcaceae.g__Lactococcus_A_346120	F_HFD	5.20433	7.6125e-05
d__Bacteria.p__Firmicutes_D.c__Bacilli.o__Lactobacillales.f__Streptococcaceae.g__Streptococcus	F_HFD	3.48484	0.0264651
d__Bacteria.p__Proteobacteria	M_HFD	2.89264	0.00193379
d__Bacteria.p__Proteobacteria.c__Gammaproteobacteria	M_HFD	2.89256	0.00193379
d__Bacteria.p__Proteobacteria.c__Gammaproteobacteria.o__Burkholderiales_595427	M_HFD	2.89236	0.00193379
d__Bacteria.p__Proteobacteria.c__Gammaproteobacteria.o__Burkholderiales_595427.f__Burkholderiaceae_A_595427	M_HFD	2.89219	0.00193379
d__Bacteria.p__Proteobacteria.c__Gammaproteobacteria.o__Burkholderiales_595427.f__Burkholderiaceae_A_595427.g__Parasutterella	M_HFD	2.89197	0.00193379
d__Bacteria.p__Proteobacteria.c__Gammaproteobacteria.o__Burkholderiales_595427.f__Burkholderiaceae_A_595427.g__Parasutterella.s__Parasutterellasp009767915	M_HFD	2.885	0.00961979

## Sheet: SuppT4f 16S_overlaps_sex
Bacterial clade	Group_enriched	LDA-ES	P value	Sex	Overlap?	Concordant?
d__Bacteria.p__Actinobacteriota	F_HFD	4.11896	0.0122228	F
d__Bacteria.p__Actinobacteriota.c__Actinomycetia.o__Actinomycetales.f__Bifidobacteriaceae.g__Bifidobacterium_388775	F_Chow	3.70606	0.000330985	F	Y	Y
d__Bacteria.p__Actinobacteriota.c__Actinomycetia.o__Actinomycetales.f__Bifidobacteriaceae.g__Bifidobacterium_388775	F_HFD	2.52752	0.0467678	F	Y	Y
d__Bacteria.p__Actinobacteriota.c__Actinomycetia.o__Actinomycetales.f__Bifidobacteriaceae.g__Bifidobacterium_388775.s__Bifidobacteriumglobosum	M_Chow	3.56207	0.0029496	M
d__Bacteria.p__Actinobacteriota.c__Coriobacteriia	F_HFD	4.12424	0.0122228	F	Y	N
d__Bacteria.p__Actinobacteriota.c__Coriobacteriia	M_Chow	3.52981	0.0443611	M	Y	N
d__Bacteria.p__Actinobacteriota.c__Coriobacteriia.o__Coriobacteriales	F_HFD	4.12639	0.0122228	F
d__Bacteria.p__Actinobacteriota.c__Coriobacteriia.o__Coriobacteriales.f__Atopobiaceae	M_HFD	3.64883	0.000564117	M
d__Bacteria.p__Actinobacteriota.c__Coriobacteriia.o__Coriobacteriales.f__Atopobiaceae.g__NM07_P_09	M_HFD	3.64883	0.000564117	M
d__Bacteria.p__Actinobacteriota.c__Coriobacteriia.o__Coriobacteriales.f__Eggerthellaceae	F_HFD	4.25109	0.00242015	F
d__Bacteria.p__Actinobacteriota.c__Coriobacteriia.o__Coriobacteriales.f__Eggerthellaceae.g__Adlercreutzia_404199	F_HFD	4.15192	0.0146991	F
d__Bacteria.p__Actinobacteriota.c__Coriobacteriia.o__Coriobacteriales.f__Eggerthellaceae.g__Adlercreutzia_404199.s__	F_HFD	3.77305	0.00835142	F
d__Bacteria.p__Actinobacteriota.c__Coriobacteriia.o__Coriobacteriales.f__Eggerthellaceae.g__Adlercreutzia_404199.s__Adlercreutziamuris	F_Chow	3.59946	0.0337357	F
d__Bacteria.p__Actinobacteriota.c__Coriobacteriia.o__Coriobacteriales.f__Eggerthellaceae.g__Adlercreutzia_404218	M_HFD	2.42216	0.0313214	M
d__Bacteria.p__Actinobacteriota.c__Coriobacteriia.o__Coriobacteriales.f__Eggerthellaceae.g__Adlercreutzia_404218.s__Adlercreutziacaecicola	M_HFD	2.42218	0.0313214	M
d__Bacteria.p__Actinobacteriota.c__Coriobacteriia.o__Coriobacteriales.f__Eggerthellaceae.g__Adlercreutzia_404257	F_HFD	3.83585	0.00123373	F
d__Bacteria.p__Actinobacteriota.c__Coriobacteriia.o__Coriobacteriales.f__Eggerthellaceae.g__Adlercreutzia_404257.s__Adlercreutziacaecimuris	M_Chow	3.02198	0.0353047	M
d__Bacteria.p__Actinobacteriota.c__Coriobacteriia.o__Coriobacteriales.f__Eggerthellaceae.g__Adlercreutzia_404257.s__Adlercreutziamucosicola	F_HFD	3.26858	0.00123373	F
d__Bacteria.p__Actinobacteriota.c__Coriobacteriia.o__Coriobacteriales.f__Eggerthellaceae.g__D16_34	F_Chow	3.18062	0.00431692	F
d__Bacteria.p__Actinobacteriota.c__Coriobacteriia.o__Coriobacteriales.f__Eggerthellaceae.g__D16_34.s__D16_34sp009911635	F_Chow	3.18062	0.00431692	F
d__Bacteria.p__Bacteroidota.c__Bacteroidia.o__Bacteroidales	F_Chow	3.7115	0.0337357	F
d__Bacteria.p__Bacteroidota.c__Bacteroidia.o__Bacteroidales.f__Muribaculaceae	M_HFD	3.50702	0.0176075	M
d__Bacteria.p__Bacteroidota.c__Bacteroidia.o__Bacteroidales.f__Muribaculaceae.g__Duncaniella	M_HFD	2.23332	0.024038	M
d__Bacteria.p__Bacteroidota.c__Bacteroidia.o__Bacteroidales.f__Muribaculaceae.g__Duncaniella.s__Duncaniellamuris	F_Chow	3.08247	0.0170562	F
d__Bacteria.p__Bacteroidota.c__Bacteroidia.o__Bacteroidales.f__Rikenellaceae	F_Chow	3.59979	0.00666772	F	Y	N
d__Bacteria.p__Bacteroidota.c__Bacteroidia.o__Bacteroidales.f__Rikenellaceae	M_HFD	2.31854	0.0117251	M	Y	N
d__Bacteria.p__Bacteroidota.c__Bacteroidia.o__Bacteroidales.f__Rikenellaceae.g__Alistipes_A_871400	F_Chow	3.67935	0.00144841	F	Y	Y
d__Bacteria.p__Bacteroidota.c__Bacteroidia.o__Bacteroidales.f__Rikenellaceae.g__Alistipes_A_871400	F_HFD	2.36678	0.00251572	F	Y	Y
d__Bacteria.p__Bacteroidota.c__Bacteroidia.o__Bacteroidales.f__Rikenellaceae.g__Rikenella	M_Chow	2.79612	0.0353047	M	Y	Y
d__Bacteria.p__Bacteroidota.c__Bacteroidia.o__Bacteroidales.f__Rikenellaceae.g__Rikenella	M_HFD	2.67208	0.024779	M	Y	Y
d__Bacteria.p__Bacteroidota.c__Bacteroidia.o__Bacteroidales.f__Rikenellaceae.g__Rikenella.s__Rikenellamicrofusus	M_Chow	2.7961	0.0353047	M	Y	Y
d__Bacteria.p__Bacteroidota.c__Bacteroidia.o__Bacteroidales.f__Rikenellaceae.g__Rikenella.s__Rikenellamicrofusus	M_HFD	2.64724	0.024779	M	Y	Y
d__Bacteria.p__Campylobacterota	M_Chow	4.34912	0.0039726	M	Y	Y
d__Bacteria.p__Campylobacterota	M_HFD	3.51567	0.0281141	M	Y	Y
d__Bacteria.p__Campylobacterota.c__Campylobacteria	M_Chow	4.34911	0.0039726	M	Y	Y
d__Bacteria.p__Campylobacterota.c__Campylobacteria	M_HFD	3.51567	0.0281141	M	Y	Y
d__Bacteria.p__Campylobacterota.c__Campylobacteria.o__Campylobacterales	M_Chow	4.34912	0.0039726	M	Y	Y
d__Bacteria.p__Campylobacterota.c__Campylobacteria.o__Campylobacterales	M_HFD	3.51567	0.0281141	M	Y	Y
d__Bacteria.p__Campylobacterota.c__Campylobacteria.o__Campylobacterales.f__Helicobacteraceae	M_Chow	4.34912	0.0039726	M	Y	Y
d__Bacteria.p__Campylobacterota.c__Campylobacteria.o__Campylobacterales.f__Helicobacteraceae	M_HFD	3.51567	0.0281141	M	Y	Y
d__Bacteria.p__Desulfobacterota_I.c__Desulfovibrionia.o__Desulfovibrionales.f__Desulfovibrionaceae.g__Desulfovibrio_R_446353.s__Desulfovibrio_R_446353fairfieldensis	M_HFD	4.70409	0.00221566	M
d__Bacteria.p__Desulfobacterota_I.c__Desulfovibrionia.o__Desulfovibrionales.f__Desulfovibrionaceae.g__Desulfovibrio_R_446353.s__Desulfovibrio_R_446353sp011039135	F_HFD	4.60899	0.000507187	F
d__Bacteria.p__Firmicutes_A	M_Chow	4.54635	0.0184221	M
d__Bacteria.p__Firmicutes_A.c__Clostridia_258483	M_Chow	4.54635	0.0184221	M
d__Bacteria.p__Firmicutes_A.c__Clostridia_258483.o__Lachnospirales.f__Lachnospiraceae.g__Choladousia	F_HFD	2.74101	0.00371649	F
d__Bacteria.p__Firmicutes_A.c__Clostridia_258483.o__Lachnospirales.f__Lachnospiraceae.g__Choladousia.s__Choladousiasp003612585	F_HFD	2.74101	0.00371649	F
d__Bacteria.p__Firmicutes_A.c__Clostridia_258483.o__Lachnospirales.f__Lachnospiraceae.g__Kineothrix	F_HFD	3.42116	0.0146991	F
d__Bacteria.p__Firmicutes_A.c__Clostridia_258483.o__Lachnospirales.f__Lachnospiraceae.g__Kineothrix.s__Kineothrixsp000403275	F_HFD	3.42116	0.0146991	F
d__Bacteria.p__Firmicutes_A.c__Clostridia_258483.o__Oscillospirales.f__Oscillospiraceae_88309.g__Dysosmobacter	F_HFD	2.65256	0.0330742	F
d__Bacteria.p__Firmicutes_A.c__Clostridia_258483.o__Oscillospirales.f__Oscillospiraceae_88309.g__Dysosmobacter.s__Dysosmobactersp000403435	F_HFD	2.66026	0.0330742	F
d__Bacteria.p__Firmicutes_A.c__Clostridia_258483.o__Oscillospirales.f__Ruminococcaceae.g__Anaerotruncus.s__Anaerotruncuscolihominis	F_HFD	2.29157	0.00081087	F
d__Bacteria.p__Firmicutes_A.c__Clostridia_258483.o__Peptostreptococcales.f__Anaerovoracaceae.g__Emergencia	M_Chow	2.96176	0.0443611	M
d__Bacteria.p__Firmicutes_A.c__Clostridia_258483.o__Peptostreptococcales.f__Anaerovoracaceae.g__Emergencia.s__Emergenciasp009935805	M_Chow	2.96264	0.0443611	M
d__Bacteria.p__Firmicutes_D	F_HFD	5.02314	0.00300514	F
d__Bacteria.p__Firmicutes_D.c__Bacilli	F_HFD	5.02314	0.00300514	F
d__Bacteria.p__Firmicutes_D.c__Bacilli.o__Erysipelotrichales	M_HFD	4.65984	0.000369931	M
d__Bacteria.p__Firmicutes_D.c__Bacilli.o__Erysipelotrichales.f__Coprobacillaceae.g__Erysipelatoclostridium	F_HFD	2.48463	0.0410203	F
d__Bacteria.p__Firmicutes_D.c__Bacilli.o__Erysipelotrichales.f__Coprobacillaceae.g__Longibaculum	M_HFD	2.415	0.0129189	M
d__Bacteria.p__Firmicutes_D.c__Bacilli.o__Erysipelotrichales.f__Erysipelotrichaceae	M_HFD	4.64558	0.000170956	M
d__Bacteria.p__Firmicutes_D.c__Bacilli.o__Erysipelotrichales.f__Erysipelotrichaceae.g__Dubosiella.s__Dubosiellasp000403415	M_Chow	3.66838	0.0125153	M	Y	Y
d__Bacteria.p__Firmicutes_D.c__Bacilli.o__Erysipelotrichales.f__Erysipelotrichaceae.g__Dubosiella.s__Dubosiellasp000403415	M_HFD	3.47119	0.013167	M	Y	Y
d__Bacteria.p__Firmicutes_D.c__Bacilli.o__Erysipelotrichales.f__Erysipelotrichaceae.g__Faecalibaculum	M_HFD	4.3309	0.000222034	M
d__Bacteria.p__Firmicutes_D.c__Bacilli.o__Erysipelotrichales.f__Erysipelotrichaceae.g__Faecalibaculum.s__Faecalibaculumrodentium	M_HFD	4.3309	0.000222034	M
d__Bacteria.p__Firmicutes_D.c__Bacilli.o__Haloplasmatales_A	F_Chow	4.29698	0.0323129	F
d__Bacteria.p__Firmicutes_D.c__Bacilli.o__Haloplasmatales_A.f__Turicibacteraceae	F_Chow	4.29698	0.0323129	F
d__Bacteria.p__Firmicutes_D.c__Bacilli.o__Haloplasmatales_A.f__Turicibacteraceae.g__Turicibacter	F_Chow	4.29698	0.0323129	F
d__Bacteria.p__Firmicutes_D.c__Bacilli.o__Lactobacillales	F_HFD	5.17909	0.000170956	F
d__Bacteria.p__Firmicutes_D.c__Bacilli.o__Lactobacillales.f__Lactobacillaceae.g__Lactobacillus	F_Chow	4.68263	0.0338949	F
d__Bacteria.p__Firmicutes_D.c__Bacilli.o__Lactobacillales.f__Lactobacillaceae.g__Limosilactobacillus.s__Limosilactobacillusbalticus	F_Chow	3.13722	0.0229358	F
d__Bacteria.p__Firmicutes_D.c__Bacilli.o__Lactobacillales.f__Streptococcaceae	F_HFD	5.21252	7.6125e-05	F
d__Bacteria.p__Firmicutes_D.c__Bacilli.o__Lactobacillales.f__Streptococcaceae.g__Lactococcus_A_346120	F_HFD	5.20433	7.6125e-05	F
d__Bacteria.p__Firmicutes_D.c__Bacilli.o__Lactobacillales.f__Streptococcaceae.g__Streptococcus	F_HFD	3.48484	0.0264651	F
d__Bacteria.p__Proteobacteria	M_HFD	2.89264	0.00193379	M
d__Bacteria.p__Proteobacteria.c__Gammaproteobacteria	M_HFD	2.89256	0.00193379	M
d__Bacteria.p__Proteobacteria.c__Gammaproteobacteria.o__Burkholderiales_595427	M_HFD	2.89236	0.00193379	M
d__Bacteria.p__Proteobacteria.c__Gammaproteobacteria.o__Burkholderiales_595427.f__Burkholderiaceae_A_595427	M_HFD	2.89219	0.00193379	M
d__Bacteria.p__Proteobacteria.c__Gammaproteobacteria.o__Burkholderiales_595427.f__Burkholderiaceae_A_595427.g__Parasutterella	M_HFD	2.89197	0.00193379	M
d__Bacteria.p__Proteobacteria.c__Gammaproteobacteria.o__Burkholderiales_595427.f__Burkholderiaceae_A_595427.g__Parasutterella.s__Parasutterellasp009767915	M_HFD	2.885	0.00961979	M
